# Supplementary material for: Exploring the Relationship Between Brain Neurochemistry, Cervical Impairments and Pain Sensitivity in People with Migraine, Whiplash-Headache, Low Back Pain and Healthy Controls: A Secondary Analysis of a Cross-Sectional Case-Control Study
Source: J Clin Med. 2025 Feb 24;14(5):1510. doi: 10.3390/jcm14051510 (PMC11899956; doi:10.3390/jcm14051510)
Supplement: Supplementary file 1 [file jcm-14-01510-s001.zip]

Archive with 1 entries (1 files):
- jcm-3418848-supplementary.pdf
